# Supplementary material for: Data on Indicators used in Southeast Asian nations’ 4th and 5th National Reports to the Convention on Biological Diversity
Source: Data Brief. 2020 May 15;31:105705. doi: 10.1016/j.dib.2020.105705 (PMC7262426; doi:10.1016/j.dib.2020.105705)
Supplement: Supplementary file 1 [file mmc1.xml]

<?xml version="1.0" encoding="utf-8" standalone="no"?>
<data>
  <datasets>
    <author>bruce_young@natureserve.org</author>
    <type>0</type>
    <dataset>
      <value>6</value>
      <reason>Other (please explain)</reason>
      <comments>The raw data are included in the manuscript document.</comments>
    </dataset>
  </datasets>
</data>
